# Supplementary material for: Relationship between Structure and Antibacterial Activity of α-Aminophosphonate Derivatives Obtained via Lipase-Catalyzed Kabachnik−Fields Reaction
Source: Materials (Basel). 2022 May 27;15(11):3846. doi: 10.3390/ma15113846 (PMC9182137; doi:10.3390/ma15113846)
Supplement: Supplementary file 1 [file materials-15-03846-s001.zip]

Archive with 1 entries (1 files):
- materials-1672088-supplementary.pdf
